# Supplementary material for: 6-(Trifluoro­meth­yl)pyrimidine-2,4(1H,3H)-dione monohydrate
Source: Acta Crystallogr Sect E Struct Rep Online. 2010 Jun 18;66(Pt 7):o1699. doi: 10.1107/S1600536810022683 (PMC3006960; doi:10.1107/S1600536810022683)
Supplement: Supplementary file 2 [file e-66-o1699-Isup2.hkl]

# 
# h,k,l, Fc-squared, Fo-squared, sigma(Fo-squared) and status flag 
# 
data_I
_shelx_title '  _m100511c' 
_shelx_refln_list_code          4 
_shelx_F_calc_maximum       91.80 
_exptl_crystal_F_000       400.00 
_reflns_d_resolution_high  0.7608 
 
loop_ 
 _symmetry_equiv_pos_as_xyz 
 'x, y, z' 
 '-x, y+1/2, -z+1/2' 
 '-x, -y, -z' 
 'x, -y-1/2, z-1/2' 
 
_cell_length_a     5.0250 
_cell_length_b     7.0460 
_cell_length_c    20.7690 
_cell_angle_alpha  90.000 
_cell_angle_beta   91.300 
_cell_angle_gamma  90.000 
 
_shelx_F_squared_multiplier     1.000 
 
loop_ 
 _refln_index_h 
 _refln_index_k 
 _refln_index_l 
 _refln_F_squared_calc 
 _refln_F_squared_meas 
 _refln_F_squared_sigma 
 _refln_observed_status 
   1   0   0     4823.07     4919.92     30.93 o 
   2   0   0      350.32      299.19      3.80 o 
   4   0   0        0.20        0.62      0.97 o 
   5   0   0      133.28      152.82     12.11 o 
   6   0   0      161.85      164.62      9.30 o 
   1   1   0       98.98       89.53      0.89 o 
   2   1   0     2820.04     3047.21     30.87 o 
   3   1   0        4.00        3.66      0.69 o 
   4   1   0      211.99      209.95      7.53 o 
   5   1   0      465.26      487.04     16.53 o 
   6   1   0       61.96       62.18      4.03 o 
   0   2   0      638.13      644.64     12.06 o 
   1   2   0      652.90      683.00      4.62 o 
   2   2   0       28.37       18.34      0.68 o 
   3   2   0     1298.07     1386.47     14.72 o 
   4   2   0        1.49        1.55      0.47 o 
   5   2   0       77.11       77.81      4.51 o 
   6   2   0       12.31        9.17      4.15 o 
   1   3   0      904.45      916.64      5.15 o 
   2   3   0     1409.92     1529.34     22.38 o 
   3   3   0      144.50      133.60      3.17 o 
   4   3   0      300.81      285.35     13.73 o 
   5   3   0      328.77      319.35     11.05 o 
   6   3   0        0.43        1.00      1.29 o 
   0   4   0      119.89      118.19      2.44 o 
   1   4   0       36.60       32.66      1.80 o 
   2   4   0      874.05      897.19     26.29 o 
   3   4   0        0.01        0.03      0.34 o 
   4   4   0      105.61       94.23      3.63 o 
   5   4   0       19.03       16.35      2.95 o 
   1   5   0       10.88       11.98      2.01 o 
   2   5   0       77.72       74.41      3.51 o 
   3   5   0      353.65      361.36     10.52 o 
   4   5   0        0.64        1.03      0.62 o 
   5   5   0       20.81       22.00      4.68 o 
   0   6   0      717.84      706.83     19.29 o 
   1   6   0     2378.37     2462.89     24.54 o 
   2   6   0       35.08       34.28      2.88 o 
   3   6   0       12.11       13.49      4.47 o 
   4   6   0        0.23        0.78      0.82 o 
   5   6   0       10.37        6.14      4.95 o 
   1   7   0       29.66       31.05      2.83 o 
   2   7   0       16.64       16.19      2.82 o 
   3   7   0       60.67       67.76      5.54 o 
   4   7   0      172.97      170.34      6.24 o 
   0   8   0      274.28      289.08     11.64 o 
   1   8   0       15.80       13.25      9.22 o 
   2   8   0      103.36      105.63      6.81 o 
   3   8   0       22.01       23.09      3.62 o 
   1   9   0       17.09       13.09     12.36 o 
  -6   1   1        0.12        1.20      0.96 o 
  -5   1   1      148.70      149.99      7.90 o 
  -4   1   1       99.79      109.45      4.25 o 
  -3   1   1      310.92      308.41      3.78 o 
  -2   1   1      316.84      312.92      2.17 o 
  -1   1   1      819.78      826.87      7.15 o 
   0   1   1       52.86       40.89      0.51 o 
   1   1   1      896.21      965.94      6.51 o 
   2   1   1        3.79        3.85      0.40 o 
   3   1   1      199.89      208.70      2.97 o 
   4   1   1       23.50       23.15      3.12 o 
   5   1   1      122.15      118.12      6.42 o 
   6   1   1      187.52      215.91      6.37 o 
  -6   2   1       36.81       34.19      3.55 o 
  -5   2   1       88.69       99.88      5.04 o 
  -4   2   1      158.23      157.31      4.04 o 
  -3   2   1      225.64      227.13      4.09 o 
  -2   2   1      180.52      173.13      1.72 o 
  -1   2   1        2.39        3.92      0.26 o 
   0   2   1     4159.26     4427.11     31.37 o 
   1   2   1        6.28        6.30      0.21 o 
   2   2   1     1340.97     1470.10     14.75 o 
   3   2   1       33.01       31.34      1.34 o 
   4   2   1       74.03       68.25      2.21 o 
   5   2   1       36.85       40.52      3.06 o 
   6   2   1       92.74       92.04      7.58 o 
  -6   3   1       15.60       18.14      3.00 o 
  -5   3   1        9.67        5.03      2.85 o 
  -4   3   1        1.44        0.69      0.43 o 
  -3   3   1      519.84      523.91     11.65 o 
  -2   3   1      201.27      216.19      2.84 o 
  -1   3   1     1981.31     2090.96     24.15 o 
   0   3   1      296.46      289.67      2.36 o 
   1   3   1      301.27      315.32      3.75 o 
   2   3   1     1121.92     1164.93     20.16 o 
   3   3   1      103.38      107.59      2.81 o 
   4   3   1      132.03      130.60      3.62 o 
   5   3   1       28.98       25.30      2.87 o 
   6   3   1       50.27       50.16      4.67 o 
  -5   4   1        0.59        0.56      1.22 o 
  -4   4   1        0.00        0.43      0.78 o 
  -3   4   1        2.50        2.52      0.24 o 
  -2   4   1      123.26      125.76      4.81 o 
  -1   4   1      382.88      368.03      6.29 o 
   0   4   1      343.48      326.38      3.21 o 
   1   4   1      195.41      190.40      3.30 o 
   2   4   1       87.56       82.30      3.53 o 
   3   4   1      109.24      103.16      4.07 o 
   4   4   1        0.33        1.99      1.32 o 
   5   4   1        1.88        0.82      1.58 o 
  -5   5   1       20.91       26.82      4.03 o 
  -4   5   1       29.13       24.24      2.16 o 
  -3   5   1       41.09       36.93      5.24 o 
  -2   5   1       23.84       22.11      2.52 o 
  -1   5   1      268.23      289.62     11.07 o 
   0   5   1      280.43      259.95      6.43 o 
   1   5   1      111.90      113.71      4.99 o 
   2   5   1      489.80      483.35     13.75 o 
   3   5   1      101.48       99.51      5.12 o 
   4   5   1       83.49       86.26      3.86 o 
   5   5   1        3.86        3.46      1.92 o 
  -5   6   1       45.91       50.85      7.51 o 
  -4   6   1        1.90        1.35      0.75 o 
  -3   6   1       57.25       58.81      3.79 o 
  -2   6   1       33.70       35.93      2.58 o 
  -1   6   1      171.71      161.72      5.88 o 
   0   6   1      118.31      111.18      4.12 o 
   1   6   1      758.91      769.04     12.97 o 
   2   6   1      369.85      362.29     14.10 o 
   3   6   1        8.76       10.38      2.27 o 
   4   6   1        1.11        0.91      0.71 o 
   5   6   1        1.78        1.26      1.28 o 
  -4   7   1       40.18       43.12      7.39 o 
  -3   7   1       10.76        6.64      6.84 o 
  -2   7   1       11.88       11.09      4.05 o 
  -1   7   1       25.97       22.71      2.95 o 
   0   7   1       13.83       13.69      1.60 o 
   1   7   1        0.00        0.31      0.59 o 
   2   7   1        0.53        1.55      1.28 o 
   3   7   1       77.79       89.38      5.29 o 
   4   7   1       42.80       45.76      5.60 o 
  -3   8   1        9.85        5.62      2.30 o 
  -2   8   1       22.13       23.23      3.23 o 
  -1   8   1       15.10       15.22      6.63 o 
   0   8   1       13.34       11.08      8.18 o 
   1   8   1       57.09       60.92      6.37 o 
   2   8   1       13.01       13.54      3.22 o 
   3   8   1       50.19       52.12      4.48 o 
  -1   9   1        0.03        0.45      1.18 o 
   0   9   1      101.26      123.91     16.32 o 
   1   9   1       46.73       50.50      6.34 o 
  -6   0   2       42.73       43.71      4.18 o 
  -5   0   2      822.30      867.48     40.80 o 
  -4   0   2      831.03      885.61     35.03 o 
  -3   0   2       18.52       18.36      2.00 o 
  -2   0   2       54.73       41.31      0.61 o 
  -1   0   2     2922.45     3010.73     22.89 o 
   0   0   2       12.22       15.49      2.53 o 
   1   0   2     1125.64     1167.45     16.76 o 
   2   0   2     2024.52     2119.49     16.84 o 
   3   0   2      100.35       81.51      3.12 o 
   4   0   2      196.28      207.19      9.23 o 
   5   0   2        3.97        4.54      2.00 o 
   6   0   2       30.39       32.09      4.46 o 
  -6   1   2      151.78      158.01      8.19 o 
  -5   1   2       48.01       46.25      3.18 o 
  -4   1   2        4.33        5.78      1.65 o 
  -3   1   2        4.07        4.98      0.37 o 
  -2   1   2     1843.72     2007.40     13.78 o 
  -1   1   2        4.92        6.45      0.30 o 
   0   1   2      333.71      323.42      2.71 o 
   1   1   2        0.61        2.52      0.44 o 
   2   1   2       12.61       13.54      0.54 o 
   3   1   2        6.23       10.09      0.75 o 
   4   1   2       55.31       54.46      2.62 o 
   5   1   2      109.63      125.47      6.27 o 
   6   1   2       99.32       99.74      6.64 o 
  -6   2   2       39.19       34.29      4.97 o 
  -5   2   2        3.75        4.98      1.45 o 
  -4   2   2       82.14       79.43      1.23 o 
  -3   2   2      520.92      488.05      4.72 o 
  -2   2   2        0.81        4.75      0.47 o 
  -1   2   2       38.20       35.33      0.59 o 
   0   2   2     2224.30     2393.30     32.22 o 
   1   2   2      865.04      912.34      4.98 o 
   2   2   2      114.45      136.73      1.84 o 
   3   2   2      185.03      187.93      2.22 o 
   4   2   2        0.68        0.53      0.30 o 
   5   2   2      183.97      191.52     12.04 o 
   6   2   2        1.33        1.76      1.16 o 
  -6   3   2       18.97       14.58      2.14 o 
  -5   3   2       24.37       23.16      1.78 o 
  -4   3   2       41.38       33.97      1.50 o 
  -3   3   2       27.62       30.28      1.22 o 
  -2   3   2      360.82      345.25      4.03 o 
  -1   3   2     1878.87     2137.22     23.38 o 
   0   3   2     1057.09     1062.15     12.22 o 
   1   3   2        0.69        1.65      0.54 o 
   2   3   2      292.11      274.16      5.84 o 
   3   3   2       72.74       63.67      1.96 o 
   4   3   2       16.62       16.27      1.18 o 
   5   3   2        0.82        0.99      0.75 o 
   6   3   2        0.03        0.28      1.32 o 
  -5   4   2       54.78       53.36      3.76 o 
  -4   4   2       21.21       20.14      2.20 o 
  -3   4   2       42.29       42.11      1.38 o 
  -2   4   2      286.14      268.06      8.87 o 
  -1   4   2      568.70      612.70     10.17 o 
   0   4   2      179.66      157.85      2.19 o 
   1   4   2        7.50       10.36      2.98 o 
   2   4   2      115.57      110.90      4.72 o 
   3   4   2        0.15        0.40      0.22 o 
   4   4   2      240.63      239.06      9.58 o 
   5   4   2       39.23       37.60      3.31 o 
  -5   5   2        4.95        2.22      1.19 o 
  -4   5   2       69.57       64.64      3.33 o 
  -3   5   2       22.41       26.67      3.99 o 
  -2   5   2       21.47       19.91      3.34 o 
  -1   5   2     1444.92     1503.99     37.59 o 
   0   5   2       28.53       27.83      1.12 o 
   1   5   2       57.87       56.14      3.06 o 
   2   5   2       16.02       19.01      5.52 o 
   3   5   2       34.49       35.17      2.09 o 
   4   5   2       59.49       62.91      3.10 o 
   5   5   2       12.53        9.58      2.92 o 
  -5   6   2        5.34        5.46      5.93 o 
  -4   6   2       52.85       50.95      3.41 o 
  -3   6   2       87.62       92.06      5.58 o 
  -2   6   2       10.90       13.71      2.47 o 
  -1   6   2       56.83       53.89      3.07 o 
   0   6   2      110.61      105.11      3.17 o 
   1   6   2       86.97       84.24      3.17 o 
   3   6   2      269.07      252.75     17.65 o 
   4   6   2        0.61        0.59      0.64 o 
  -4   7   2       34.69       25.18      8.73 o 
  -3   7   2       30.67       33.39      3.01 o 
  -2   7   2        9.99        9.73      3.81 o 
  -1   7   2       68.12       65.25      3.87 o 
   0   7   2       14.98       13.64      1.78 o 
   1   7   2       46.09       50.08      3.71 o 
   2   7   2       58.21       58.81      4.09 o 
   3   7   2       20.89       21.52      2.81 o 
   4   7   2        6.16        3.87      2.55 o 
  -3   8   2        0.13        0.79      1.09 o 
  -2   8   2        7.04        4.64      2.61 o 
  -1   8   2        0.15        0.32      1.29 o 
   0   8   2       17.91       15.95      8.18 o 
   1   8   2       72.85       77.52      6.42 o 
   2   8   2        5.35        4.74      3.43 o 
   3   8   2       11.19        6.45      6.49 o 
  -1   9   2        0.23        0.08      1.20 o 
   0   9   2       18.92       14.28     21.44 o 
   1   9   2      113.60      132.46     13.40 o 
  -6   1   3      115.14      105.16      5.80 o 
  -5   1   3       25.21       22.89      3.40 o 
  -4   1   3      193.81      193.24      7.31 o 
  -3   1   3       16.47       18.94      0.67 o 
  -2   1   3      252.00      253.27      2.59 o 
  -1   1   3     1153.18     1268.09      6.58 o 
   0   1   3     1993.55     2022.85     18.35 o 
   1   1   3     8427.91     8609.54     61.34 o 
   2   1   3      914.81      954.28      7.42 o 
   3   1   3       57.46       66.31      1.53 o 
   4   1   3        3.30        2.66      0.45 o 
   5   1   3       22.76       22.07      2.66 o 
   6   1   3       95.56       90.64      6.15 o 
  -6   2   3       27.64       22.21      2.58 o 
  -5   2   3        0.26        0.99      0.75 o 
  -4   2   3      469.31      490.01      8.40 o 
  -3   2   3       34.95       38.40      1.23 o 
  -2   2   3      361.49      321.72      3.19 o 
  -1   2   3     2644.88     2814.34     15.63 o 
   0   2   3      179.19      152.33      1.59 o 
   1   2   3     1871.53     2006.95     18.26 o 
   2   2   3        3.48        6.79      0.53 o 
   3   2   3        5.64        6.49      0.95 o 
   4   2   3       67.57       64.29      1.80 o 
   5   2   3      188.70      186.14     12.99 o 
   6   2   3      136.38      133.62     10.00 o 
  -6   3   3        9.70        5.09      3.94 o 
  -5   3   3       59.93       67.28      3.64 o 
  -4   3   3      310.34      298.65      7.16 o 
  -3   3   3      307.91      302.50      6.24 o 
  -2   3   3      111.57      108.35      1.85 o 
  -1   3   3     1280.75     1437.95     11.95 o 
   0   3   3      894.63      979.49     13.14 o 
   1   3   3     1180.16     1260.00     18.23 o 
   2   3   3      173.63      154.40      2.25 o 
   3   3   3        7.02        7.75      1.48 o 
   4   3   3        1.78        1.80      0.67 o 
   5   3   3        0.84        0.50      0.72 o 
   6   3   3       34.20       34.01      4.52 o 
  -5   4   3      149.76      159.85      8.23 o 
  -4   4   3      168.11      161.19     10.01 o 
  -3   4   3       21.47       20.32      0.93 o 
  -2   4   3      133.62      124.13      4.60 o 
  -1   4   3       17.93       16.97      0.67 o 
   0   4   3     1254.93     1331.93     12.82 o 
   1   4   3      726.97      759.33      6.59 o 
   2   4   3      337.08      356.73     12.95 o 
   3   4   3        0.02        0.14      0.19 o 
   4   4   3      364.35      356.98     21.69 o 
   5   4   3        0.03       -0.41      1.54 o 
  -5   5   3      100.70      102.68      7.94 o 
  -4   5   3        0.47        1.36      0.80 o 
  -3   5   3      119.85      104.30      3.88 o 
  -2   5   3       59.49       57.34      3.21 o 
  -1   5   3      160.33      167.50      4.77 o 
   0   5   3       84.53       73.96      2.30 o 
   1   5   3      381.51      362.46      8.53 o 
   2   5   3      285.99      285.08      9.93 o 
   3   5   3       75.27       77.04      3.98 o 
   4   5   3       11.35       11.97      5.46 o 
   5   5   3       10.64        9.94      6.70 o 
  -4   6   3      336.89      338.73     11.80 o 
  -3   6   3       72.58       78.26      6.53 o 
  -2   6   3       43.04       42.88      2.75 o 
  -1   6   3      144.93      145.08      4.20 o 
   0   6   3        0.50        2.28      1.29 o 
   1   6   3        0.57        1.59      1.35 o 
   2   6   3      247.28      237.26      7.65 o 
   3   6   3       10.62       10.67      4.17 o 
   4   6   3        4.10        3.07      1.66 o 
  -4   7   3       45.59       50.08      4.52 o 
  -3   7   3        9.48        8.32      7.68 o 
  -2   7   3        6.40        7.19      3.56 o 
  -1   7   3      242.24      265.09     13.15 o 
   0   7   3      727.80      767.79     35.21 o 
   1   7   3      105.22      114.82      7.70 o 
   2   7   3        4.51        4.88      1.55 o 
   3   7   3       15.59       13.63      6.17 o 
   4   7   3        5.67        4.84      2.10 o 
  -3   8   3       22.77       25.89      3.70 o 
  -2   8   3      114.71      133.93     10.00 o 
  -1   8   3       15.22       12.96      8.51 o 
   0   8   3       80.01       83.89      6.57 o 
   1   8   3        0.40        0.67      1.69 o 
   2   8   3        0.03        0.92      1.30 o 
   3   8   3        0.55        1.30      1.52 o 
  -1   9   3        0.05        0.10      1.28 o 
   1   9   3      122.32      137.04     13.75 o 
  -6   0   4        1.87        1.76      1.51 o 
  -5   0   4      864.71      960.13     49.05 o 
  -4   0   4      734.07      789.74     31.22 o 
  -3   0   4        2.09        1.75      0.79 o 
  -2   0   4     7312.79     8493.66    409.86 o 
  -1   0   4     2299.98     2524.98    109.59 o 
   0   0   4     2066.38     2057.17     25.08 o 
   1   0   4      207.31      171.42      2.74 o 
   2   0   4     2246.79     2426.54     29.48 o 
   3   0   4     3574.32     4008.40    129.58 o 
   4   0   4      589.51      621.59     24.17 o 
   5   0   4       55.63       48.06      3.93 o 
   6   0   4       48.57       40.45      5.04 o 
  -6   1   4       67.20       81.26      5.13 o 
  -5   1   4      394.63      436.21     14.86 o 
  -4   1   4      584.48      624.10     17.42 o 
  -3   1   4      264.80      269.10      2.85 o 
  -2   1   4      304.79      296.49      2.34 o 
  -1   1   4     1383.25     1351.02      9.11 o 
   0   1   4     2749.62     2900.59     18.97 o 
   2   1   4        1.78        3.45      0.76 o 
   3   1   4      195.59      189.56      3.76 o 
   4   1   4       50.60       48.37      1.85 o 
   5   1   4       16.10       18.87      2.46 o 
   6   1   4        5.44        3.49      1.92 o 
  -6   2   4       29.21       34.53      3.32 o 
  -5   2   4        6.94        9.30      3.87 o 
  -4   2   4        0.02        0.68      0.86 o 
  -3   2   4      332.44      355.95      7.10 o 
  -2   2   4       49.48       52.49      1.14 o 
  -1   2   4       71.86       70.00      0.93 o 
   0   2   4      150.98      179.02      1.49 o 
   1   2   4     2852.21     3120.74     31.47 o 
   2   2   4       64.98       69.28      1.15 o 
   3   2   4      805.20      820.37     16.78 o 
   4   2   4        5.80        5.53      1.81 o 
   5   2   4        0.10        0.80      0.96 o 
   6   2   4        0.08       -0.57      1.58 o 
  -6   3   4        0.75        0.97      0.80 o 
  -5   3   4        6.11        6.60      2.07 o 
  -4   3   4      119.43      122.72      3.40 o 
  -3   3   4       78.19       76.29      2.32 o 
  -2   3   4      301.40      323.70      3.77 o 
  -1   3   4        2.75        2.58      0.53 o 
   0   3   4      732.56      738.89      7.79 o 
   1   3   4        3.20        4.86      0.54 o 
   2   3   4      798.80      800.94     14.64 o 
   3   3   4       97.89       97.49      2.81 o 
   4   3   4       10.40       12.48      1.11 o 
   5   3   4        0.34        1.52      0.94 o 
   6   3   4        0.52        0.83      1.33 o 
  -5   4   4        5.85        6.58      2.10 o 
  -4   4   4      387.35      363.47     14.61 o 
  -3   4   4        2.98        1.65      0.52 o 
  -2   4   4       12.04       10.62      0.66 o 
  -1   4   4      206.44      222.61      3.90 o 
   0   4   4      145.62      120.57      1.87 o 
   1   4   4       65.15       56.70      1.20 o 
   2   4   4      272.36      268.35      7.53 o 
   3   4   4       39.25       33.71      1.15 o 
   4   4   4      196.75      197.60      8.26 o 
   5   4   4      133.39      140.01      6.73 o 
  -5   5   4      113.86      144.66     11.14 o 
  -4   5   4        6.50        6.76      2.28 o 
  -3   5   4       49.57       36.71      2.10 o 
  -2   5   4      181.30      181.20      7.61 o 
  -1   5   4      422.97      444.94     10.31 o 
   0   5   4      510.97      489.48     12.26 o 
   1   5   4        8.42        7.25      0.65 o 
   2   5   4      472.22      466.25     14.12 o 
   3   5   4       18.81       14.94      3.89 o 
   4   5   4        0.12        0.51      0.63 o 
   5   5   4       16.23       15.85      2.92 o 
  -4   6   4      254.89      272.06     11.28 o 
  -3   6   4        9.94        9.17      3.02 o 
  -2   6   4       52.21       51.22      3.02 o 
  -1   6   4      471.81      469.58      5.60 o 
   0   6   4        0.88        1.29      0.53 o 
   1   6   4      163.02      162.97      6.33 o 
   2   6   4      257.69      251.43      8.28 o 
   3   6   4      249.35      252.13      9.07 o 
   4   6   4      119.32      132.18      5.46 o 
  -4   7   4      113.04      110.93     14.79 o 
  -3   7   4      107.49      118.93      7.34 o 
  -2   7   4      118.54      127.54      6.23 o 
  -1   7   4       34.45       27.66      3.76 o 
   0   7   4      738.77      704.61     57.02 o 
   1   7   4      334.96      352.95     17.36 o 
   2   7   4       32.26       34.18      3.62 o 
   3   7   4       24.20       22.62      4.00 o 
   4   7   4       17.85       15.04      2.16 o 
  -3   8   4        3.51        1.63      1.76 o 
  -2   8   4       23.92       21.24      3.59 o 
  -1   8   4        2.68        2.40      2.69 o 
   0   8   4      113.03      125.90      9.54 o 
   1   8   4        5.35        4.89      6.57 o 
   2   8   4      128.55      147.50      8.92 o 
   3   8   4        2.90        1.36      1.93 o 
  -1   9   4       20.63       36.74      7.62 o 
   0   9   4       18.28       16.74     11.09 o 
   1   9   4        0.02        1.39      2.10 o 
  -6   1   5       11.09        5.67      3.31 o 
  -5   1   5       28.89       26.31      2.20 o 
  -4   1   5      116.36      111.31      4.33 o 
  -3   1   5       64.21       60.42      1.33 o 
  -2   1   5       19.33       20.91      0.56 o 
  -1   1   5      200.03      202.99      1.73 o 
   0   1   5     2951.56     3141.05     27.89 o 
   1   1   5     1575.02     1703.26     13.70 o 
   2   1   5     1020.82     1073.92     18.06 o 
   3   1   5     1457.66     1536.64     18.00 o 
   4   1   5       80.45       73.10      3.50 o 
   5   1   5        0.79        0.88      0.80 o 
   6   1   5       75.00       74.45      5.46 o 
  -6   2   5       29.56       36.62      3.53 o 
  -5   2   5      248.60      263.02      9.99 o 
  -4   2   5        1.94        2.72      0.91 o 
  -3   2   5      460.04      503.67     10.40 o 
  -2   2   5     1727.47     1995.42     13.33 o 
  -1   2   5      361.20      351.91      2.71 o 
   0   2   5     4634.96     5304.57     34.73 o 
   1   2   5      501.70      523.86      5.53 o 
   2   2   5       83.58       80.76      1.38 o 
   3   2   5      294.78      288.77      9.15 o 
   4   2   5       82.28       80.06      2.46 o 
   5   2   5       53.14       48.77      2.76 o 
   6   2   5       54.18       53.13      5.44 o 
  -6   3   5        1.78        2.29      1.73 o 
  -5   3   5       33.19       34.89      2.89 o 
  -4   3   5        0.26        0.11      0.36 o 
  -3   3   5      391.30      385.01      8.31 o 
  -2   3   5      770.26      822.17      6.88 o 
  -1   3   5        5.11        5.21      0.57 o 
   0   3   5       97.30       99.05      2.26 o 
   1   3   5       22.63       16.89      0.71 o 
   2   3   5       31.33       37.30      1.12 o 
   3   3   5       63.14       65.83      2.20 o 
   4   3   5       13.03       13.10      1.34 o 
   5   3   5        0.78        0.55      0.94 o 
   6   3   5        2.30        1.67      1.23 o 
  -5   4   5        0.51        1.23      0.85 o 
  -4   4   5        0.72        0.39      0.48 o 
  -3   4   5      209.42      189.91      3.02 o 
  -2   4   5       59.55       57.17      2.12 o 
  -1   4   5      272.14      306.26      4.30 o 
   0   4   5       51.90       46.00      1.14 o 
   1   4   5      342.68      334.89      3.52 o 
   2   4   5       29.11       30.16      1.21 o 
   3   4   5      238.16      236.99      3.85 o 
   4   4   5       37.94       36.13      3.26 o 
   5   4   5        3.09        1.93      1.28 o 
  -5   5   5        5.13        8.40      2.02 o 
  -4   5   5      135.53      119.30      5.15 o 
  -3   5   5       14.15       19.43      5.13 o 
  -2   5   5       18.19       10.17      2.60 o 
  -1   5   5       33.70       33.58      1.41 o 
   0   5   5      184.47      172.54      4.75 o 
   1   5   5      130.90      126.83      3.24 o 
   2   5   5     1843.48     1873.80     31.47 o 
   3   5   5      224.54      225.07      6.86 o 
   4   5   5       25.21       24.37      2.97 o 
   5   5   5       58.17       50.82      4.51 o 
  -4   6   5        3.10        7.55      7.05 o 
  -3   6   5      246.77      234.97     10.11 o 
  -2   6   5       24.61       25.54      2.71 o 
  -1   6   5       17.42       17.52      1.23 o 
   0   6   5        6.75        5.77      1.86 o 
   1   6   5       84.76       82.09      3.77 o 
   2   6   5       44.86       43.00      2.77 o 
   3   6   5        5.83        4.68      2.62 o 
   4   6   5       98.60       96.21      4.42 o 
  -4   7   5       52.10       58.11      6.54 o 
  -3   7   5        0.30        1.38      1.48 o 
  -2   7   5       22.24       24.75      3.80 o 
  -1   7   5      124.86      129.46      7.24 o 
   0   7   5       30.53       31.19      2.88 o 
   1   7   5        6.64        5.89      3.71 o 
   2   7   5        0.06        1.47      1.70 o 
   3   7   5       20.44       24.95      2.64 o 
   4   7   5       72.07       66.07      5.07 o 
  -3   8   5       20.18       13.73      3.59 o 
  -2   8   5       37.61       35.39      3.47 o 
  -1   8   5        9.97        6.73      4.70 o 
   0   8   5       49.30       49.99      7.00 o 
   1   8   5       92.49      111.83      8.95 o 
   2   8   5       15.23       12.70      6.86 o 
   3   8   5       10.16        5.82      5.56 o 
   0   9   5        3.39        5.30      5.17 o 
  -6   0   6       67.86       92.97      7.32 o 
  -5   0   6     1159.03     1239.52     70.57 o 
  -4   0   6       61.21       62.56      4.53 o 
  -3   0   6      353.48      341.86      5.58 o 
  -2   0   6      254.56      201.00      2.14 o 
  -1   0   6     1949.96     2182.20     19.45 o 
   0   0   6      157.03      129.92      4.65 o 
   1   0   6       88.80       93.92      2.02 o 
   2   0   6        0.03        1.20      1.02 o 
   3   0   6      109.05      114.08      3.49 o 
   4   0   6       38.04       43.69      2.98 o 
   5   0   6        7.20        4.16      2.21 o 
   6   0   6        6.00        5.16      3.88 o 
  -6   1   6        0.92        1.34      0.89 o 
  -5   1   6       70.93       72.77      3.86 o 
  -4   1   6      675.81      618.78     23.40 o 
  -3   1   6      349.41      360.98      4.50 o 
  -2   1   6        0.26        0.56      0.18 o 
  -1   1   6      385.46      351.35      3.01 o 
   0   1   6      698.32      721.68      5.30 o 
   1   1   6     2282.67     2368.52     21.63 o 
   2   1   6     1227.49     1321.57     17.27 o 
   3   1   6      249.22      224.95      8.20 o 
   4   1   6       27.09       22.87      1.13 o 
   5   1   6        0.23        0.77      0.94 o 
   6   1   6       52.85       56.76      4.47 o 
  -6   2   6      103.41      115.79     10.39 o 
  -5   2   6      140.35      144.14      5.54 o 
  -4   2   6        8.11        9.48      1.03 o 
  -3   2   6      157.59      137.96      3.92 o 
  -2   2   6      315.11      338.03      4.61 o 
  -1   2   6     1220.04     1260.78     13.19 o 
   0   2   6     1707.98     1919.17     17.74 o 
   1   2   6      308.34      291.85      2.66 o 
   2   2   6        4.34        3.20      0.65 o 
   3   2   6      277.25      255.87     10.48 o 
   4   2   6       16.71       15.94      1.64 o 
   5   2   6       84.56       84.33      3.86 o 
   6   2   6       12.35       12.05      2.56 o 
  -6   3   6        0.04        1.12      1.51 o 
  -5   3   6        1.33        0.92      0.79 o 
  -4   3   6        0.15        1.21      0.43 o 
  -3   3   6        0.00        0.37      0.31 o 
  -2   3   6       24.78       19.79      0.87 o 
  -1   3   6      578.03      625.01      8.10 o 
   0   3   6     5301.78     5819.68     83.23 o 
   1   3   6     1694.38     1781.83     22.77 o 
   2   3   6      580.97      605.45      7.63 o 
   3   3   6       17.12       17.62      1.62 o 
   4   3   6        4.58        4.57      1.66 o 
   5   3   6       67.85       71.34      6.02 o 
   6   3   6        8.57       11.59      4.64 o 
  -5   4   6      176.23      171.59      7.63 o 
  -4   4   6      187.99      199.60      6.71 o 
  -3   4   6       64.97       57.53      1.76 o 
  -2   4   6      340.62      339.45      8.24 o 
  -1   4   6      299.86      305.11      4.67 o 
   0   4   6     2211.11     2326.84     70.62 o 
   1   4   6       14.00       14.65      0.93 o 
   2   4   6      577.97      567.13     12.23 o 
   3   4   6       38.09       34.17      1.42 o 
   4   4   6       38.65       38.31      2.43 o 
   5   4   6        1.34        1.28      1.29 o 
  -5   5   6        3.78        3.79      2.80 o 
  -4   5   6        1.71        0.57      0.84 o 
  -3   5   6      358.33      372.54     11.72 o 
  -2   5   6       25.19       23.78      1.24 o 
  -1   5   6       20.38       19.19      1.62 o 
   0   5   6      194.49      193.76      5.41 o 
   1   5   6       10.26       10.52      0.84 o 
   3   5   6      243.92      244.83      7.31 o 
   4   5   6       58.85       60.19      4.90 o 
   5   5   6       34.42       28.99      3.54 o 
  -4   6   6       86.67       80.74      4.56 o 
  -3   6   6        2.43        2.37      2.29 o 
  -2   6   6      212.41      222.76     12.30 o 
  -1   6   6       61.65       63.77      2.44 o 
   0   6   6       66.70       63.53      2.85 o 
   1   6   6        6.30        7.30      0.96 o 
   2   6   6        7.18        7.37      2.77 o 
   3   6   6        0.73        1.41      0.89 o 
   4   6   6       18.29       15.72      4.07 o 
  -4   7   6        0.01        0.59      1.52 o 
  -3   7   6        1.27        1.34      1.62 o 
  -2   7   6       11.24        9.99      4.78 o 
  -1   7   6        0.26        0.59      1.02 o 
   0   7   6       25.32       20.80      2.58 o 
   1   7   6        1.71        1.73      1.16 o 
   2   7   6       79.94       86.87      7.24 o 
   3   7   6        0.42        0.48      0.96 o 
   4   7   6        8.74        5.00      2.91 o 
  -3   8   6       14.51       19.53      7.56 o 
  -2   8   6        3.12        3.35      1.68 o 
  -1   8   6       34.26       34.20      5.58 o 
   0   8   6       62.36       61.09      7.21 o 
   1   8   6       31.26       43.25      6.37 o 
   2   8   6       97.89      111.08     10.59 o 
   0   9   6       20.77       26.38      4.76 o 
  -6   1   7       19.25       20.85      2.62 o 
  -5   1   7        0.11        0.74      0.70 o 
  -4   1   7      610.47      627.34      6.69 o 
  -3   1   7       79.83       93.72      2.74 o 
  -2   1   7      402.38      453.01      5.86 o 
  -1   1   7      206.70      205.74      1.94 o 
   0   1   7     3157.10     3411.38     31.96 o 
   1   1   7      461.76      493.16      3.60 o 
   2   1   7       14.04       14.24      1.01 o 
   3   1   7      261.51      262.23      6.58 o 
   4   1   7       32.47       30.35      1.65 o 
   5   1   7       46.49       51.01      2.87 o 
   6   1   7       41.50       41.68      3.81 o 
  -6   2   7        0.38        0.50      1.06 o 
  -5   2   7        0.50        0.52      0.78 o 
  -4   2   7        5.60        6.80      0.84 o 
  -3   2   7      174.70      159.20      6.61 o 
  -2   2   7        0.26        1.54      0.37 o 
  -1   2   7        0.95        0.38      0.21 o 
   0   2   7        8.11        8.05      0.40 o 
   1   2   7     2147.34     2465.76     22.57 o 
   2   2   7     2594.72     2758.23     47.80 o 
   3   2   7       76.20       80.35      3.31 o 
   4   2   7       68.04       64.14      2.63 o 
   5   2   7       18.11       18.06      2.28 o 
   6   2   7       27.47       29.63      3.24 o 
  -6   3   7       47.79       58.13     21.01 o 
  -5   3   7       37.93       34.86      3.23 o 
  -4   3   7        3.94        3.90      1.31 o 
  -3   3   7      235.07      226.11      6.40 o 
  -2   3   7      143.70      131.10      3.64 o 
  -1   3   7       13.82       14.33      0.81 o 
   0   3   7       79.27       66.23      1.20 o 
   1   3   7       67.34       73.90      1.53 o 
   2   3   7        5.64        4.99      0.92 o 
   3   3   7        1.94        1.62      0.79 o 
   4   3   7       80.38       80.82      2.99 o 
   5   3   7       31.70       30.76      3.29 o 
  -5   4   7      113.78      115.07      7.24 o 
  -4   4   7        0.22        0.58      0.40 o 
  -3   4   7       15.38       14.10      1.90 o 
  -2   4   7      123.61      112.07      3.24 o 
  -1   4   7      154.49      133.56      4.07 o 
   0   4   7        3.66        3.07      1.03 o 
   1   4   7        8.01        6.62      0.99 o 
   2   4   7        6.10        7.88      0.89 o 
   3   4   7      615.09      613.70      8.96 o 
   4   4   7       15.87       13.93      2.13 o 
   5   4   7        1.19        1.67      1.00 o 
  -5   5   7       18.25       18.03      6.15 o 
  -4   5   7      176.95      164.66     11.89 o 
  -3   5   7     1434.88     1439.34     47.39 o 
  -2   5   7        3.30        4.09      1.00 o 
  -1   5   7        0.10        0.61      0.37 o 
   0   5   7       21.90       18.72      1.62 o 
   1   5   7      100.33      109.15      2.99 o 
   2   5   7        0.88        0.61      0.43 o 
   3   5   7       40.32       38.62      2.80 o 
   4   5   7        3.85        2.79      1.22 o 
   5   5   7       28.86       32.69      4.07 o 
  -4   6   7        0.92        0.73      1.85 o 
  -3   6   7       31.45       36.06      2.80 o 
  -2   6   7        7.94        5.74      2.50 o 
  -1   6   7        0.11        0.68      0.70 o 
   0   6   7        0.60        2.01      0.80 o 
   1   6   7       14.49       15.53      1.39 o 
   2   6   7      249.85      256.15      9.26 o 
   3   6   7       15.90       13.75      4.63 o 
   4   6   7        0.01        0.82      0.80 o 
  -4   7   7        0.19        0.73      2.00 o 
  -3   7   7       22.30       20.77      3.20 o 
  -2   7   7        7.47        7.41      2.60 o 
  -1   7   7      277.11      295.65     12.35 o 
   0   7   7       90.84       88.13      5.14 o 
   1   7   7       19.68       19.99      2.46 o 
   2   7   7       91.44       89.40      7.75 o 
   3   7   7       79.49       73.72      4.81 o 
  -2   8   7        7.02        4.19      3.91 o 
  -1   8   7        5.71        4.70      3.78 o 
   0   8   7       53.76       63.95      5.55 o 
   1   8   7      347.66      383.83     17.03 o 
   2   8   7      135.71      143.31     18.62 o 
  -6   0   8       33.94       26.04      5.34 o 
  -5   0   8       89.42       94.29      5.94 o 
  -4   0   8      157.09      146.66      3.99 o 
  -3   0   8     1976.97     2079.39     56.69 o 
  -2   0   8     1303.28     1440.36     12.69 o 
  -1   0   8     1014.50     1058.77     38.58 o 
   0   0   8       36.91       74.61     12.30 o 
   1   0   8        2.75        3.43      1.23 o 
   2   0   8       96.90       99.63      2.58 o 
   3   0   8       62.66       68.99      2.66 o 
   4   0   8      105.99      111.43      3.15 o 
   5   0   8       99.20       98.74      7.23 o 
   6   0   8        6.80        9.52      2.67 o 
  -6   1   8       22.03       20.27      4.25 o 
  -5   1   8        3.02        3.29      1.34 o 
  -4   1   8      284.60      276.71      3.80 o 
  -3   1   8      100.58      109.91      3.08 o 
  -2   1   8     1916.52     2274.69     22.54 o 
  -1   1   8     2643.74     3003.74     25.88 o 
   0   1   8      231.57      236.35      1.95 o 
   1   1   8      136.98      129.32      1.63 o 
   2   1   8      994.18      948.04     12.25 o 
   3   1   8      253.90      258.58      7.25 o 
   4   1   8      503.70      518.45     10.86 o 
   5   1   8       33.51       25.56      2.76 o 
   6   1   8        2.20        2.11      1.17 o 
  -6   2   8        0.21        0.44      0.89 o 
  -5   2   8       17.47       19.06      2.09 o 
  -4   2   8      447.55      469.07     10.83 o 
  -3   2   8       45.50       38.62      1.37 o 
  -2   2   8       17.16       15.52      1.19 o 
  -1   2   8     1376.75     1396.14     15.02 o 
   0   2   8      276.13      279.62      2.65 o 
   1   2   8      252.41      243.42      2.63 o 
   2   2   8     1492.07     1554.77     21.38 o 
   3   2   8        4.10        4.77      1.48 o 
   4   2   8       20.01       20.72      2.30 o 
   5   2   8       30.09       30.29      2.77 o 
   6   2   8        0.72        0.88      1.53 o 
  -5   3   8       67.15       58.70      3.84 o 
  -4   3   8       78.31       86.01      4.10 o 
  -3   3   8        0.52        1.03      0.39 o 
  -2   3   8        0.00        0.07      0.33 o 
  -1   3   8      250.96      236.69      3.18 o 
   0   3   8      310.86      296.10      4.97 o 
   1   3   8      103.18       90.70      1.65 o 
   2   3   8       89.96       87.84      2.81 o 
   3   3   8      552.02      569.88     14.39 o 
   4   3   8      126.71      129.16      4.64 o 
   5   3   8       14.74       14.93      3.07 o 
  -5   4   8        1.25        1.08      1.27 o 
  -4   4   8       20.27       20.02      1.56 o 
  -3   4   8      209.19      208.08      6.33 o 
  -2   4   8      230.42      214.84      5.62 o 
  -1   4   8      333.94      370.16     10.00 o 
   0   4   8      366.05      326.59     10.45 o 
   1   4   8       47.55       48.26      1.71 o 
   2   4   8       12.41       13.53      1.22 o 
   3   4   8      765.63      782.98     17.88 o 
   4   4   8        0.97        1.04      0.68 o 
   5   4   8        1.68        0.44      0.99 o 
  -5   5   8       32.31       34.38      4.21 o 
  -4   5   8      102.78      106.87      8.13 o 
  -3   5   8       48.69       47.02      3.59 o 
  -2   5   8       13.17       10.36      1.46 o 
  -1   5   8        3.06        2.90      0.55 o 
   0   5   8        3.67        5.75      1.85 o 
   1   5   8       13.85       14.03      1.12 o 
   2   5   8       43.75       43.08      2.64 o 
   3   5   8      144.84      144.91      5.82 o 
   4   5   8       41.29       35.90      2.65 o 
   5   5   8       15.76       11.70      3.50 o 
  -4   6   8      163.56      162.29     11.52 o 
  -3   6   8       58.41       57.53      5.08 o 
  -2   6   8      349.68      339.73     13.98 o 
  -1   6   8      136.71      131.06      4.78 o 
   0   6   8       18.05       12.88      1.95 o 
   1   6   8       18.11       16.57      1.43 o 
   2   6   8        2.76        3.51      1.46 o 
   3   6   8       39.64       38.37      3.27 o 
   4   6   8       24.35       23.50      2.94 o 
  -3   7   8        9.63        9.89      7.86 o 
  -2   7   8      266.82      279.17      9.45 o 
  -1   7   8       95.10       88.67      5.59 o 
   0   7   8      131.97      128.10      5.89 o 
   1   7   8       57.71       56.27      3.65 o 
   2   7   8        2.38        3.76      2.14 o 
   3   7   8      199.24      215.12      8.04 o 
  -2   8   8        0.09        0.37      0.99 o 
  -1   8   8        3.02        2.16      1.63 o 
   0   8   8       17.04       20.36      3.53 o 
   1   8   8      284.18      344.62     14.65 o 
   2   8   8        5.73        9.54      2.62 o 
  -6   1   9       22.85       23.85      4.25 o 
  -5   1   9       15.91       17.04      1.48 o 
  -4   1   9      419.89      422.77      8.87 o 
  -3   1   9      117.43      115.59      2.81 o 
  -2   1   9     1285.89     1421.37     19.53 o 
  -1   1   9       39.83       30.88      0.97 o 
   0   1   9       42.79       37.33      0.91 o 
   1   1   9     3563.33     3984.22     44.61 o 
   2   1   9      110.30      104.24      2.47 o 
   3   1   9       53.80       50.18      2.07 o 
   4   1   9       41.74       36.02      1.77 o 
   5   1   9       34.58       36.92      3.85 o 
   6   1   9        1.55        0.84      0.71 o 
  -6   2   9        5.24        1.60      2.42 o 
  -5   2   9       76.12       75.12      5.94 o 
  -4   2   9      525.78      522.51     11.60 o 
  -3   2   9      198.89      192.35      5.28 o 
  -2   2   9      926.96      882.60     18.48 o 
  -1   2   9       61.39       70.34      1.29 o 
   0   2   9       53.86       60.47      1.19 o 
   1   2   9      280.18      283.33      4.14 o 
   2   2   9     1087.01     1070.87     15.95 o 
   3   2   9       54.21       54.54      2.72 o 
   4   2   9       11.65       14.11      2.45 o 
   5   2   9        2.05        1.98      1.19 o 
   6   2   9        0.99        0.99      1.01 o 
  -5   3   9        7.06       10.84      3.18 o 
  -4   3   9      320.76      303.48      9.84 o 
  -3   3   9        5.82        6.81      1.52 o 
  -2   3   9       11.35       12.67      1.12 o 
  -1   3   9       24.40       19.67      1.17 o 
   0   3   9      133.14      124.90      1.94 o 
   1   3   9      274.37      287.87      3.41 o 
   2   3   9      129.44      128.06      4.29 o 
   3   3   9       76.96       69.98      4.19 o 
   4   3   9      137.86      136.32      4.86 o 
   5   3   9       18.30       20.26      3.21 o 
  -5   4   9        5.25        6.37      2.76 o 
  -4   4   9       21.44       21.05      1.73 o 
  -3   4   9       23.45       22.43      1.80 o 
  -2   4   9      137.01      123.85      4.77 o 
  -1   4   9      669.18      693.22     20.34 o 
   0   4   9       65.54       72.17      3.01 o 
   1   4   9        3.06        2.68      0.63 o 
   2   4   9       18.83       16.55      1.28 o 
   3   4   9      190.14      190.84      5.29 o 
   4   4   9       36.12       31.59      3.22 o 
   5   4   9        0.11        0.62      1.11 o 
  -5   5   9       21.74       21.95      5.39 o 
  -4   5   9       43.20       36.27      2.97 o 
  -3   5   9       20.69       15.97      2.94 o 
  -2   5   9      403.32      359.35     22.10 o 
  -1   5   9       34.15       32.66      1.66 o 
   0   5   9      751.33      762.40     21.52 o 
   1   5   9       20.31       23.31      1.51 o 
   2   5   9        9.21        8.85      1.28 o 
   3   5   9       99.72      107.99      5.70 o 
   4   5   9        0.97        0.97      0.96 o 
   5   5   9        0.76        1.62      1.60 o 
  -4   6   9       19.23       21.15      2.92 o 
  -3   6   9      136.05      127.56      9.60 o 
  -2   6   9        2.01        2.21      1.28 o 
  -1   6   9       89.72       87.79      3.81 o 
   0   6   9        2.97        8.40      2.39 o 
   1   6   9       95.52      108.40      3.73 o 
   2   6   9        1.39        1.97      1.01 o 
   3   6   9       76.60       77.00      4.88 o 
   4   6   9       33.49       40.47      3.67 o 
  -3   7   9        5.12        3.08      2.29 o 
  -2   7   9       32.00       32.17      3.33 o 
  -1   7   9      137.96      136.44     10.20 o 
   0   7   9        0.05        0.63      0.95 o 
   1   7   9        0.17        0.90      0.92 o 
   2   7   9      156.74      189.95      9.84 o 
   3   7   9        3.97        4.43      2.31 o 
  -2   8   9        0.33        0.49      1.38 o 
  -1   8   9       14.65       21.36      3.59 o 
   0   8   9       10.56        8.23      7.66 o 
   1   8   9        2.89        1.34      1.95 o 
   2   8   9        4.42        2.19      1.79 o 
  -6   0  10       30.45       28.97      5.33 o 
  -5   0  10       17.45       20.91      2.64 o 
  -4   0  10      230.10      230.84     12.41 o 
  -3   0  10       68.53       66.85      2.81 o 
  -2   0  10      521.44      641.12     16.96 o 
  -1   0  10      110.01      117.71      1.99 o 
   0   0  10      702.16      764.64     11.71 o 
   1   0  10       72.21       79.09      2.57 o 
   2   0  10     1813.81     1925.67     23.83 o 
   3   0  10      153.23      169.46      6.73 o 
   4   0  10      108.45      101.81      4.30 o 
   5   0  10       47.72       47.06      5.69 o 
   6   0  10       12.21        7.70      7.98 o 
  -6   1  10        2.05        1.59      1.93 o 
  -5   1  10      120.90      129.96      9.56 o 
  -4   1  10       47.88       54.57      1.73 o 
  -3   1  10        1.63        1.40      0.42 o 
  -2   1  10      303.12      266.97      4.01 o 
  -1   1  10      869.80      967.59     24.73 o 
   0   1  10       17.51       15.52      0.96 o 
   1   1  10       15.17       19.24      1.01 o 
   2   1  10      162.41      158.45      2.91 o 
   3   1  10       11.35       10.96      1.84 o 
   4   1  10      173.64      187.31      4.77 o 
   5   1  10       30.44       30.28      2.91 o 
   6   1  10       48.13       49.09      4.38 o 
  -6   2  10        0.41        0.45      3.28 o 
  -5   2  10       97.94      112.07      6.34 o 
  -4   2  10       10.06       11.86      2.01 o 
  -3   2  10     1504.41     1626.26     27.12 o 
  -2   2  10      331.48      309.66      8.62 o 
  -1   2  10      471.45      424.60     13.10 o 
   0   2  10      574.18      587.29      6.11 o 
   1   2  10      182.09      184.54      3.17 o 
   2   2  10      484.20      484.08     14.50 o 
   3   2  10      246.26      240.68      6.59 o 
   4   2  10      220.69      222.65      7.73 o 
   5   2  10        0.33        0.56      0.91 o 
  -5   3  10      381.66      406.76     22.65 o 
  -4   3  10      333.79      317.63     11.04 o 
  -3   3  10       13.06       10.09      1.29 o 
  -2   3  10       20.50       18.50      1.05 o 
  -1   3  10       79.20       81.75      1.77 o 
   0   3  10      338.54      337.39      5.77 o 
   1   3  10      365.87      352.91      4.78 o 
   2   3  10     1010.99     1061.78     23.90 o 
   3   3  10     1459.04     1523.25     16.36 o 
   4   3  10      124.36      135.01      5.70 o 
   5   3  10       15.18       11.25      3.14 o 
  -5   4  10       10.74        6.70      5.23 o 
  -4   4  10      133.41      137.69      9.09 o 
  -3   4  10      407.69      430.99     11.18 o 
  -2   4  10     1485.37     1545.08     56.52 o 
  -1   4  10       22.97       23.02      1.35 o 
   0   4  10      329.43      325.98     17.86 o 
   1   4  10     1137.17     1213.47     28.19 o 
   2   4  10       34.93       35.90      1.63 o 
   3   4  10      512.40      512.58     11.70 o 
   4   4  10       77.49       75.42      6.16 o 
   5   4  10        7.40        4.95      2.26 o 
  -5   5  10       16.92       18.60      5.37 o 
  -4   5  10       77.73       72.98      4.65 o 
  -3   5  10        1.44        2.11      1.16 o 
  -2   5  10       22.34       24.71      2.15 o 
  -1   5  10       30.98       26.31      1.75 o 
   0   5  10       10.11        6.93      1.96 o 
   1   5  10        4.50        4.59      1.41 o 
   2   5  10        3.32        3.65      1.04 o 
   3   5  10       56.23       63.23      3.88 o 
   4   5  10       17.72       14.91      2.17 o 
  -4   6  10       10.42       14.11      2.36 o 
  -3   6  10        0.51        0.33      1.09 o 
  -2   6  10        0.31        0.28      0.95 o 
  -1   6  10       14.37       16.37      1.57 o 
   0   6  10        8.31        4.00      1.51 o 
   1   6  10      270.88      255.57      9.09 o 
   2   6  10       29.12       26.01      2.58 o 
   3   6  10       17.46       15.71      4.04 o 
   4   6  10        0.21        0.41      0.67 o 
  -3   7  10       10.60       11.89      2.36 o 
  -2   7  10       19.40       17.20      2.99 o 
  -1   7  10       15.78       16.78      4.66 o 
   0   7  10       40.29       35.44      3.82 o 
   1   7  10       10.27        7.96      4.38 o 
   2   7  10       36.96       45.31      4.48 o 
   3   7  10       26.56       29.46      2.68 o 
  -2   8  10        5.67        5.81      3.00 o 
  -1   8  10      155.63      178.31     16.29 o 
   0   8  10       15.69       12.09      8.93 o 
   1   8  10        0.40        1.21      1.58 o 
   2   8  10       41.33       52.13      5.10 o 
  -6   1  11        4.50        2.87      3.44 o 
  -5   1  11       76.50       79.31      8.23 o 
  -4   1  11      300.31      276.50      5.89 o 
  -3   1  11       38.94       37.42      1.25 o 
  -2   1  11     1397.48     1476.07     13.85 o 
  -1   1  11        4.94        4.36      1.18 o 
   0   1  11        8.77        8.75      0.90 o 
   1   1  11      120.51      129.22      2.53 o 
   2   1  11      680.11      693.70     17.98 o 
   3   1  11      320.08      315.50      8.55 o 
   4   1  11        1.34        0.42      0.62 o 
   5   1  11       11.63        7.20      2.56 o 
  -5   2  11       44.18       33.27      2.87 o 
  -4   2  11        0.00        0.37      0.52 o 
  -3   2  11      849.25      849.98     22.89 o 
  -2   2  11      100.87       93.14      3.54 o 
  -1   2  11        1.46        1.41      0.45 o 
   0   2  11       11.57       10.62      0.80 o 
   1   2  11        4.90        3.45      1.13 o 
   2   2  11      551.86      583.58     17.50 o 
   3   2  11      220.81      229.32      4.05 o 
   4   2  11       81.19       85.11      3.68 o 
   5   2  11       74.48       76.64      3.83 o 
  -5   3  11        0.16        0.27      0.64 o 
  -4   3  11       33.42       29.31      2.47 o 
  -3   3  11       67.95       63.80      2.41 o 
  -2   3  11       11.88       12.46      1.10 o 
  -1   3  11       98.74       92.33      3.04 o 
   0   3  11      228.08      214.18      5.58 o 
   1   3  11      319.89      312.71      8.82 o 
   2   3  11      107.97      106.76      3.39 o 
   3   3  11       86.85       83.79      3.74 o 
   4   3  11      223.05      229.68      8.92 o 
   5   3  11        0.25        0.62      0.93 o 
  -5   4  11        2.16        2.49      2.41 o 
  -4   4  11       15.23       14.32      2.86 o 
  -3   4  11       17.86       16.65      2.16 o 
  -2   4  11      783.02      766.01     11.51 o 
  -1   4  11      235.18      233.27      6.33 o 
   0   4  11       10.02       11.91      1.87 o 
   1   4  11      243.03      239.09      7.21 o 
   2   4  11       43.25       43.31      2.22 o 
   3   4  11       81.33       77.02      2.89 o 
   4   4  11        0.81        0.05      1.27 o 
   5   4  11       21.92       20.40      2.86 o 
  -4   5  11       92.24       91.10      4.99 o 
  -3   5  11      210.68      214.85      9.19 o 
  -2   5  11       53.51       53.71      2.62 o 
  -1   5  11      277.82      261.12      7.57 o 
   0   5  11        1.65        6.90      1.76 o 
   1   5  11       22.93       19.97      2.20 o 
   2   5  11       16.36       18.35      2.01 o 
   3   5  11       31.33       31.25      2.72 o 
   4   5  11       18.47       16.48      3.09 o 
  -4   6  11        0.37        0.88      1.34 o 
  -3   6  11      172.90      174.00      8.96 o 
  -2   6  11      138.24      130.38      6.24 o 
  -1   6  11       42.54       38.95      2.43 o 
   0   6  11      148.60      134.45      5.53 o 
   1   6  11        8.67        7.07      2.89 o 
   2   6  11        2.30        2.31      0.97 o 
   3   6  11       29.22       27.83      2.34 o 
   4   6  11        2.76        3.36      1.76 o 
  -3   7  11      146.74      153.46     10.83 o 
  -2   7  11        0.13        0.69      1.10 o 
  -1   7  11       56.05       51.32      3.85 o 
   0   7  11       42.80       36.87      3.81 o 
   1   7  11       11.98        9.90      6.07 o 
   2   7  11        6.02        5.68      3.53 o 
   3   7  11       74.66       87.86      6.36 o 
  -2   8  11        7.74        5.33      5.14 o 
  -1   8  11        2.67        2.13      3.17 o 
   0   8  11       17.02       12.94     12.10 o 
   1   8  11        8.63        5.30      6.20 o 
  -5   0  12        0.00        0.37      1.98 o 
  -4   0  12        0.11        0.12      0.27 o 
  -3   0  12      165.85      158.33      7.92 o 
  -2   0  12      341.77      381.31     19.25 o 
  -1   0  12     2840.51     3468.97     38.94 o 
   0   0  12       12.56       19.14      1.14 o 
   1   0  12       10.42       10.57      1.44 o 
   2   0  12      876.47      914.43     28.88 o 
   3   0  12      317.74      313.05     10.55 o 
   4   0  12        3.34        4.43      1.43 o 
   5   0  12        8.24        5.33      3.13 o 
  -5   1  12       81.48       84.07      6.44 o 
  -4   1  12       21.32       22.25      1.26 o 
  -3   1  12       23.91       26.90      1.48 o 
  -2   1  12      193.82      177.62      5.99 o 
  -1   1  12      112.11      109.30      2.12 o 
   0   1  12      850.85      834.64      8.71 o 
   1   1  12       38.80       34.82      1.57 o 
   2   1  12      122.76      116.64      3.88 o 
   3   1  12       17.15       14.01      1.98 o 
   4   1  12       11.98       10.07      2.28 o 
   5   1  12        7.04        5.81      2.16 o 
  -5   2  12       24.63       16.99      2.98 o 
  -4   2  12        3.49        4.09      2.27 o 
  -3   2  12      147.18      145.97      4.67 o 
  -2   2  12      160.87      147.09      4.52 o 
  -1   2  12        8.31        9.25      1.72 o 
   0   2  12      796.82      788.53     10.77 o 
   1   2  12      311.73      313.00      4.48 o 
   2   2  12      106.56      106.12      4.23 o 
   3   2  12       87.86       92.43      2.84 o 
   4   2  12        2.46        3.53      1.25 o 
   5   2  12        2.89        2.54      1.49 o 
  -5   3  12        9.84        6.37      2.10 o 
  -4   3  12        7.36        6.31      2.52 o 
  -3   3  12      141.19      135.43      5.51 o 
  -2   3  12        1.61        1.74      0.63 o 
  -1   3  12      451.52      418.70     11.32 o 
   0   3  12       22.90       19.22      1.22 o 
   1   3  12       34.90       33.71      1.85 o 
   2   3  12       74.94       76.04      2.95 o 
   3   3  12      107.12      104.08      3.90 o 
   4   3  12      237.73      242.75      7.70 o 
   5   3  12       14.90       12.55      3.26 o 
  -5   4  12        8.26        7.39     13.24 o 
  -4   4  12       51.80       52.41      8.64 o 
  -3   4  12      393.37      398.88     16.24 o 
  -2   4  12      422.93      414.75     11.07 o 
  -1   4  12       24.72       19.09      1.20 o 
   0   4  12        3.47        1.94      0.89 o 
   1   4  12       46.58       49.73      2.64 o 
   2   4  12       13.52       12.72      1.88 o 
   3   4  12        9.85       11.47      3.26 o 
   4   4  12      147.29      157.09      8.28 o 
   5   4  12        0.14        0.33      0.90 o 
  -4   5  12       14.58       19.98      4.13 o 
  -3   5  12       12.22        8.21      3.98 o 
  -2   5  12      129.07      127.02      5.15 o 
  -1   5  12       30.27       26.82      2.28 o 
   0   5  12       36.61       32.66      2.05 o 
   1   5  12      161.84      193.70      5.42 o 
   2   5  12       48.90       53.66      2.85 o 
   3   5  12       98.62       93.15      6.30 o 
   4   5  12       18.90       19.65      2.69 o 
  -4   6  12        3.04        2.58      2.36 o 
  -3   6  12       23.19       22.53      3.23 o 
  -2   6  12       53.44       48.68      4.56 o 
  -1   6  12       29.50       22.35      2.48 o 
   0   6  12       94.97       76.54      4.05 o 
   1   6  12       71.94       80.91      4.33 o 
   2   6  12       17.90       15.45      3.72 o 
   3   6  12       49.70       58.14      3.50 o 
   4   6  12       30.54       31.16      3.01 o 
  -3   7  12        5.39        3.66      2.61 o 
  -2   7  12        9.19        7.46      4.42 o 
  -1   7  12       14.67       13.47      2.57 o 
   0   7  12        4.93        4.48      2.07 o 
   1   7  12       16.91       15.80      3.06 o 
   2   7  12        1.49        2.39      1.83 o 
   3   7  12       86.50       92.03      7.23 o 
  -1   8  12      155.53      167.06     16.68 o 
   0   8  12        7.15        4.65      4.85 o 
   1   8  12       14.80       11.27     10.45 o 
  -5   1  13       22.93       23.93      3.05 o 
  -4   1  13       50.12       53.69      2.76 o 
  -3   1  13       15.84       11.29      3.10 o 
  -2   1  13       51.32       52.26      2.18 o 
  -1   1  13      613.92      598.52     11.60 o 
   0   1  13      691.03      740.83      7.87 o 
   1   1  13        9.45        9.75      2.00 o 
   2   1  13        0.04        0.52      0.70 o 
   3   1  13       38.85       39.48      1.92 o 
   4   1  13       81.93       81.84      3.49 o 
   5   1  13       80.67       78.54      4.17 o 
  -5   2  13        0.05        0.53      1.12 o 
  -4   2  13       71.09       57.99      3.42 o 
  -3   2  13      638.88      615.62     18.19 o 
  -2   2  13        2.91        4.75      1.40 o 
  -1   2  13        1.47        1.74      0.70 o 
   0   2  13      677.15      705.68     18.12 o 
   1   2  13       24.89       26.68      1.94 o 
   2   2  13       32.71       34.77      2.11 o 
   3   2  13      101.50      112.10      3.60 o 
   4   2  13       30.96       31.49      2.47 o 
   5   2  13      139.07      144.45      7.91 o 
  -5   3  13        1.97        1.76      2.29 o 
  -4   3  13       83.44       87.46      4.51 o 
  -3   3  13      117.50      119.33      5.02 o 
  -2   3  13        4.41        4.62      2.21 o 
  -1   3  13      329.20      286.97     12.70 o 
   0   3  13        4.03        3.78      0.68 o 
   1   3  13       14.92       12.20      1.68 o 
   2   3  13      153.04      159.73      4.12 o 
   3   3  13      450.20      468.67     12.46 o 
   4   3  13       58.48       61.19      4.28 o 
   5   3  13       10.16        6.46      4.13 o 
  -5   4  13       33.60       42.70      8.33 o 
  -4   4  13       49.32       52.25      4.54 o 
  -3   4  13       21.07       23.12      2.82 o 
  -2   4  13       54.98       51.43      3.14 o 
  -1   4  13        9.47       11.46      1.06 o 
   0   4  13        0.91        1.15      0.56 o 
   1   4  13      131.80      126.61      2.67 o 
   2   4  13      143.00      146.05      4.28 o 
   3   4  13      174.78      165.10      7.40 o 
   4   4  13        0.44        0.63      1.13 o 
  -4   5  13        8.63       11.98      4.71 o 
  -3   5  13        0.64       -0.21      0.88 o 
  -2   5  13       41.35       42.67      2.57 o 
  -1   5  13       11.96       11.71      2.35 o 
   0   5  13        2.02        3.77      1.21 o 
   1   5  13        0.10        0.82      0.48 o 
   2   5  13       31.70       36.31      2.48 o 
   3   5  13       11.79        9.46      4.31 o 
   4   5  13       53.87       47.52      4.52 o 
  -3   6  13       26.82       28.14      3.02 o 
  -2   6  13      117.33      115.92      8.87 o 
  -1   6  13       74.72       75.48      3.54 o 
   0   6  13       31.61       25.76      2.54 o 
   1   6  13      229.20      216.29      9.38 o 
   2   6  13       59.18       57.04      3.36 o 
   3   6  13       85.04      104.02      6.06 o 
  -3   7  13       27.29       32.93      3.94 o 
  -2   7  13       24.59       17.04      3.95 o 
  -1   7  13        0.01        0.65      1.25 o 
   0   7  13       22.49       22.36      3.38 o 
   1   7  13       75.02       75.74      5.08 o 
   2   7  13        0.45        0.25      0.75 o 
  -1   8  13       54.20       60.53      7.08 o 
   0   8  13       12.52        7.47      7.59 o 
   1   8  13        4.90        2.59      3.02 o 
  -5   0  14       25.96       20.88      3.97 o 
  -4   0  14       47.25       44.11      3.92 o 
  -3   0  14      265.34      230.70      6.49 o 
  -2   0  14       81.68       69.92      4.41 o 
  -1   0  14       18.48       20.35      1.06 o 
   0   0  14     2080.77     2291.87     74.78 o 
   1   0  14      252.68      256.75      9.38 o 
   2   0  14      574.57      577.19     17.34 o 
   3   0  14      564.93      578.57     17.16 o 
   4   0  14       30.27       33.24      3.36 o 
   5   0  14      141.90      161.03     11.72 o 
  -5   1  14       13.41       18.59      3.00 o 
  -4   1  14      263.14      280.49     12.15 o 
  -3   1  14        4.05        4.00      1.20 o 
  -2   1  14       28.15       27.08      1.58 o 
  -1   1  14        5.11        3.76      0.96 o 
   0   1  14        3.00        3.59      1.17 o 
   1   1  14      147.56      159.20      5.36 o 
   2   1  14       78.73       78.65      3.24 o 
   3   1  14       97.98       96.99      3.40 o 
   4   1  14        2.04        1.51      0.61 o 
   5   1  14        7.06        4.35      2.14 o 
  -5   2  14        2.88        2.68      3.89 o 
  -4   2  14      189.27      178.59      6.71 o 
  -3   2  14       21.97       30.37      2.62 o 
  -2   2  14       38.71       39.13      3.25 o 
  -1   2  14       18.88       20.25      3.67 o 
   0   2  14      101.51      104.55      3.76 o 
   1   2  14      109.51      113.13      4.48 o 
   2   2  14       54.39       54.85      2.53 o 
   3   2  14      170.20      175.77      4.85 o 
   4   2  14      248.09      252.85      8.60 o 
   5   2  14       14.54        9.81      3.04 o 
  -5   3  14        4.17        4.14      6.81 o 
  -4   3  14       16.27       15.44      2.36 o 
  -3   3  14      524.23      539.84     21.61 o 
  -2   3  14     3257.06     3466.03     40.31 o 
  -1   3  14     2063.47     2015.76     55.87 o 
   0   3  14        1.40        1.99      0.68 o 
   1   3  14        1.33        1.10      0.71 o 
   2   3  14        0.96        1.34      0.66 o 
   3   3  14        3.06        2.16      1.20 o 
   4   3  14      149.92      136.69      5.66 o 
   5   3  14       22.91       12.28      7.12 o 
  -4   4  14       76.29       79.20      5.44 o 
  -3   4  14       24.73       22.67      2.58 o 
  -2   4  14      228.90      234.70      7.80 o 
  -1   4  14      111.99      108.84      3.88 o 
   0   4  14       20.96       18.33      1.26 o 
   1   4  14       35.34       28.06      2.01 o 
   2   4  14       48.98       52.29      2.54 o 
   3   4  14      453.31      478.96     28.35 o 
   4   4  14      172.29      185.21      7.37 o 
  -4   5  14        2.42        3.11      2.87 o 
  -3   5  14       62.80       64.19      5.40 o 
  -2   5  14      152.48      155.63      7.20 o 
  -1   5  14       17.52       14.47      3.04 o 
   0   5  14       32.76       37.46      2.71 o 
   1   5  14       69.56       62.52      3.08 o 
   2   5  14      193.40      179.51      6.21 o 
   3   5  14        2.44        3.46      2.29 o 
   4   5  14       25.94       10.48      7.12 o 
  -3   6  14        1.83        1.61      1.38 o 
  -2   6  14       42.05       44.89      3.61 o 
  -1   6  14      134.90      143.54      9.30 o 
   0   6  14       33.57       35.37      2.65 o 
   1   6  14       74.09       67.47      5.21 o 
   2   6  14        0.09        0.27      0.89 o 
   3   6  14      109.85      127.70      8.35 o 
  -2   7  14      110.67      115.50      8.57 o 
  -1   7  14       15.09       17.47      2.75 o 
   0   7  14       40.36       41.43      6.14 o 
   1   7  14        3.09        1.54      1.11 o 
   2   7  14       12.83       11.86      2.44 o 
  -5   1  15       66.00       76.99      6.94 o 
  -4   1  15      139.80      128.18      5.26 o 
  -3   1  15       90.67       94.46      3.51 o 
  -2   1  15      177.33      169.11      5.51 o 
  -1   1  15        1.70        4.17      1.42 o 
   0   1  15      546.93      594.77     17.38 o 
   1   1  15       13.27       12.38      2.17 o 
   2   1  15       85.53       86.63      2.27 o 
   3   1  15        2.85        1.66      0.77 o 
   4   1  15        4.81        4.72      1.12 o 
   5   1  15       42.87       45.69      4.20 o 
  -5   2  15       47.20       52.85      5.85 o 
  -4   2  15       65.97       66.57      4.67 o 
  -3   2  15      304.37      297.67     11.97 o 
  -2   2  15      118.00      122.59      4.61 o 
  -1   2  15       68.85       64.70      3.00 o 
   0   2  15       90.56       97.04      3.30 o 
   1   2  15       35.89       34.67      1.89 o 
   2   2  15      191.22      189.52      4.48 o 
   3   2  15       89.43       88.89      3.63 o 
   4   2  15       16.39       12.50      3.76 o 
   5   2  15      119.53      132.36      8.31 o 
  -5   3  15       13.08       13.44      4.65 o 
  -4   3  15        1.54        1.98      1.21 o 
  -3   3  15       21.67       22.10      2.91 o 
  -2   3  15      485.95      465.95     21.75 o 
  -1   3  15      839.12      834.50     11.65 o 
   0   3  15       11.41       10.64      1.32 o 
   1   3  15        0.08        0.41      0.66 o 
   2   3  15       30.26       29.25      2.11 o 
   3   3  15       26.01       23.82      3.30 o 
   4   3  15       11.46       12.36      2.02 o 
   5   3  15       15.30       10.17      9.36 o 
  -4   4  15       49.04       48.23      4.72 o 
  -3   4  15       56.85       54.98      3.38 o 
  -2   4  15        3.54        2.50      1.55 o 
  -1   4  15       49.38       49.56      3.40 o 
   0   4  15       16.94       14.92      1.27 o 
   1   4  15       57.74       46.25      2.45 o 
   2   4  15       41.45       35.64      2.37 o 
   3   4  15        0.84        0.98      1.00 o 
   4   4  15       22.50       15.36      3.88 o 
  -4   5  15        0.14        1.10      1.58 o 
  -3   5  15       14.09       11.10      5.78 o 
  -2   5  15      124.05      129.10      5.86 o 
  -1   5  15        1.64        2.22      0.91 o 
   0   5  15        0.01        0.73      0.68 o 
   1   5  15      155.38      143.83      5.89 o 
   2   5  15       15.73       12.12      2.76 o 
   3   5  15        0.97        1.06      0.98 o 
   4   5  15        1.29        0.91      1.36 o 
  -3   6  15       12.62       10.58      3.36 o 
  -2   6  15       10.87        9.91      6.63 o 
  -1   6  15       29.24       28.64      3.94 o 
   0   6  15       21.76       21.68      3.55 o 
   1   6  15        1.40        1.05      1.01 o 
   2   6  15        8.43        8.87      3.82 o 
   3   6  15        0.39        0.47      1.17 o 
  -2   7  15        3.06        3.07      1.95 o 
  -1   7  15        0.16        0.61      1.17 o 
   0   7  15        0.18        1.08      1.38 o 
   1   7  15        2.73        2.47      1.90 o 
   2   7  15        6.22        3.50      2.98 o 
  -5   0  16       72.52       86.70     12.28 o 
  -4   0  16      100.69      104.86      9.56 o 
  -3   0  16      468.74      471.73     17.97 o 
  -2   0  16        0.05        2.40      1.28 o 
  -1   0  16      100.87       91.76      3.51 o 
   0   0  16       20.16       19.43      1.58 o 
   1   0  16      928.91      991.22     30.70 o 
   2   0  16      324.57      338.97      7.57 o 
   3   0  16        9.66        9.98      4.14 o 
   4   0  16        0.42        0.96      0.86 o 
   5   0  16       24.52       23.60      5.83 o 
  -5   1  16       32.78       29.97      4.57 o 
  -4   1  16       18.76       16.35      2.16 o 
  -3   1  16      136.22      124.85      4.84 o 
  -2   1  16      544.28      550.67     12.47 o 
  -1   1  16       11.00       14.73      4.30 o 
   0   1  16       30.45       34.57      2.11 o 
   1   1  16        1.19        1.70      0.64 o 
   2   1  16       21.27       22.99      1.44 o 
   3   1  16      364.23      380.02     10.55 o 
   4   1  16        6.39        4.46      1.42 o 
   5   1  16        8.96        7.77      2.62 o 
  -5   2  16        1.83        1.28      1.95 o 
  -4   2  16      132.23      147.47      7.97 o 
  -3   2  16       31.09       30.17      2.38 o 
  -2   2  16        5.80        5.52      2.19 o 
  -1   2  16      241.81      241.05      8.67 o 
   0   2  16        7.98        6.73      0.91 o 
   1   2  16        4.80        5.87      1.95 o 
   2   2  16      102.16      102.16      3.65 o 
   3   2  16       12.60       11.15      2.09 o 
   4   2  16        0.64        0.72      0.86 o 
   5   2  16      176.36      196.75     13.49 o 
  -4   3  16       18.69       21.40      2.04 o 
  -3   3  16       14.71        9.76      2.80 o 
  -2   3  16       56.86       48.18      2.86 o 
  -1   3  16      209.14      200.75      7.34 o 
   0   3  16      208.43      206.23      3.66 o 
   1   3  16       53.42       48.31      2.33 o 
   2   3  16      129.26      126.83      4.51 o 
   3   3  16       19.61       19.84      2.43 o 
   4   3  16        0.60        0.45      0.84 o 
  -4   4  16       16.08       11.31      4.65 o 
  -3   4  16       19.88       19.49      2.80 o 
  -2   4  16      100.99       98.17      5.63 o 
  -1   4  16        0.69        0.77      0.93 o 
   0   4  16        2.39        2.72      0.98 o 
   1   4  16        9.08        6.47      2.21 o 
   2   4  16        0.15        0.26      0.84 o 
   3   4  16       16.84       18.19      3.62 o 
   4   4  16      165.88      165.90     10.84 o 
  -4   5  16        8.64       15.00      4.49 o 
  -3   5  16       85.26       98.12      6.56 o 
  -2   5  16        0.01        1.12      0.89 o 
  -1   5  16      366.09      385.69     14.69 o 
   0   5  16        2.61        2.28      1.04 o 
   1   5  16      117.92      107.07      4.23 o 
   2   5  16        8.08        7.71      2.95 o 
   3   5  16        0.05        0.71      1.30 o 
  -3   6  16        9.80        6.35      7.86 o 
  -2   6  16      118.36      129.87      8.30 o 
  -1   6  16        5.32        2.94      1.62 o 
   0   6  16       90.38       89.42      4.55 o 
   1   6  16       37.18       39.90      3.53 o 
   2   6  16        4.24        3.00      1.86 o 
   3   6  16       44.76       58.30      5.43 o 
  -1   7  16        9.62        5.30      3.63 o 
   0   7  16        0.15        1.39      1.88 o 
   1   7  16       23.12       25.65      3.91 o 
  -5   1  17       13.21       13.90      2.56 o 
  -4   1  17       10.40       14.73      1.51 o 
  -3   1  17       41.04       29.93      2.65 o 
  -2   1  17      203.30      199.97      6.33 o 
  -1   1  17       24.51       22.83      1.93 o 
   0   1  17      148.55      157.40      5.92 o 
   1   1  17        3.52        3.21      0.84 o 
   2   1  17       22.48       23.60      2.07 o 
   3   1  17       80.10       75.90      3.54 o 
   4   1  17        7.02        5.98      1.90 o 
   5   1  17       10.99        7.00      4.60 o 
  -5   2  17        5.69        4.31      5.78 o 
  -4   2  17        6.05        8.67      2.26 o 
  -3   2  17       33.06       33.82      2.95 o 
  -2   2  17      118.54      115.99      5.42 o 
  -1   2  17      295.70      308.24      6.97 o 
   0   2  17      200.51      196.46      3.58 o 
   1   2  17       89.64       90.73      2.70 o 
   2   2  17        0.35        1.00      0.67 o 
   3   2  17       38.75       43.41      2.81 o 
   4   2  17        0.58        0.95      0.78 o 
  -4   3  17        1.36        0.84      1.20 o 
  -3   3  17       14.90       13.55      2.05 o 
  -2   3  17       30.27       28.86      2.35 o 
  -1   3  17        3.66        4.69      1.61 o 
   0   3  17        0.37        0.66      0.42 o 
   1   3  17      288.04      291.32      8.16 o 
   2   3  17       75.18       77.31      3.95 o 
   3   3  17       12.64       11.01      2.80 o 
   4   3  17       11.30       12.53      3.16 o 
  -4   4  17        1.94        0.72      1.21 o 
  -3   4  17       48.74       49.51      3.45 o 
  -2   4  17      194.68      193.15      8.42 o 
  -1   4  17      133.77      137.23      6.38 o 
   0   4  17       39.87       41.75      2.88 o 
   1   4  17       26.75       24.00      2.01 o 
   2   4  17       13.47       16.15      3.88 o 
   3   4  17        0.90        1.57      0.99 o 
   4   4  17       55.64       58.74      4.40 o 
  -3   5  17       37.62       39.87      5.70 o 
  -2   5  17        1.22        0.92      1.02 o 
  -1   5  17        2.84        2.67      1.51 o 
   0   5  17        7.74        8.82      4.44 o 
   1   5  17       20.25       17.53      2.91 o 
   2   5  17        5.57        2.73      1.71 o 
   3   5  17        6.89        3.98      3.17 o 
  -2   6  17       28.32       28.49      4.19 o 
  -1   6  17      172.49      196.07      7.53 o 
   0   6  17        0.01        0.66      1.11 o 
   1   6  17        5.00        2.58      1.81 o 
   2   6  17       21.01       15.61      5.36 o 
  -1   7  17      137.24      156.57     12.52 o 
   0   7  17       27.16       32.64      5.70 o 
   1   7  17        0.34        0.66      0.71 o 
  -5   0  18       14.67       21.45      5.06 o 
  -4   0  18       27.61       27.69      2.95 o 
  -3   0  18      271.88      261.54     16.43 o 
  -2   0  18      274.92      284.66     11.46 o 
  -1   0  18       33.99       28.40      1.97 o 
   0   0  18      267.88      288.58      5.26 o 
   1   0  18        1.25        1.39      0.76 o 
   2   0  18       11.61        9.68      2.15 o 
   3   0  18        0.13        1.02      0.94 o 
   4   0  18        6.64        4.52      3.04 o 
  -4   1  18        0.30        1.01      0.96 o 
  -3   1  18       12.21        7.57      3.33 o 
  -2   1  18      123.81      104.71      4.19 o 
  -1   1  18       90.24       89.11      4.02 o 
   0   1  18       23.47       23.24      1.22 o 
   1   1  18       28.54       25.47      1.73 o 
   2   1  18       19.84       20.25      1.75 o 
   3   1  18       93.23       97.22      3.82 o 
   4   1  18       15.83       13.60      3.43 o 
  -4   2  18       30.93       28.59      2.46 o 
  -3   2  18       30.53       30.01      2.47 o 
  -2   2  18      129.79      129.23      6.40 o 
  -1   2  18      219.25      230.42      8.41 o 
   0   2  18      194.00      192.65      5.69 o 
   1   2  18       53.60       49.57      2.45 o 
   2   2  18        0.59        1.43      0.79 o 
   3   2  18       34.16       30.15      2.69 o 
   4   2  18        0.26        1.04      0.74 o 
  -4   3  18       24.51       32.30      3.26 o 
  -3   3  18        9.54        6.72      3.89 o 
  -2   3  18       38.14       37.56      2.99 o 
  -1   3  18      253.46      257.13      8.47 o 
   0   3  18      181.11      185.05      5.39 o 
   1   3  18      352.65      368.41     12.57 o 
   2   3  18      208.86      205.06      9.81 o 
   3   3  18       45.92       45.80      3.05 o 
   4   3  18        7.98        4.06      2.62 o 
  -4   4  18        5.18        4.09      5.33 o 
  -3   4  18       16.74       17.28      2.34 o 
  -2   4  18      191.61      195.29     14.00 o 
  -1   4  18      900.71      969.37     18.60 o 
   0   4  18        9.33        7.90      3.12 o 
   1   4  18       23.73       20.83      1.76 o 
   2   4  18        5.46        7.25      2.19 o 
   3   4  18        4.55        3.31      2.08 o 
  -3   5  18       41.42       44.29      5.23 o 
  -2   5  18       60.74       65.62      4.25 o 
  -1   5  18        7.21        5.90      3.36 o 
   0   5  18       32.74       32.07      4.67 o 
   1   5  18        0.51        0.63      0.54 o 
   2   5  18        4.33        2.80      1.45 o 
   3   5  18       13.93        8.22      6.39 o 
  -2   6  18       11.90        6.95      6.67 o 
  -1   6  18       19.33       20.34      2.55 o 
   0   6  18       10.75       11.71      2.71 o 
   1   6  18       22.42       25.35      3.62 o 
   2   6  18        0.05        0.49      0.57 o 
  -4   1  19       27.90       35.01      2.71 o 
  -3   1  19        0.61        0.73      0.97 o 
  -2   1  19       36.53       35.63      2.66 o 
  -1   1  19        0.70        0.49      0.80 o 
   0   1  19       46.68       43.74      1.77 o 
   1   1  19      214.23      216.90      5.49 o 
   2   1  19       12.35        9.57      1.97 o 
   3   1  19       80.68       77.83      4.72 o 
   4   1  19       16.00       10.50      4.46 o 
  -4   2  19       27.17       28.93      3.03 o 
  -3   2  19        4.42        5.23      2.15 o 
  -2   2  19       65.66       62.91      4.78 o 
  -1   2  19      100.30      100.57      4.34 o 
   0   2  19     1017.49     1057.12     25.48 o 
   1   2  19      328.15      339.92      9.03 o 
   2   2  19        2.84        2.88      1.22 o 
   3   2  19       12.92       10.90      2.12 o 
   4   2  19       39.10       37.36      2.83 o 
  -4   3  19       89.82      102.16      9.58 o 
  -3   3  19      216.47      228.12     11.86 o 
  -2   3  19      253.91      267.65     13.14 o 
  -1   3  19        0.07        0.10      0.99 o 
   0   3  19        0.24        0.30      0.92 o 
   1   3  19        4.51        3.51      1.27 o 
   2   3  19       21.76       20.23      2.54 o 
   3   3  19        0.09        0.69      0.59 o 
   4   3  19        1.04        0.96      0.84 o 
  -3   4  19        0.57        0.87      1.24 o 
  -2   4  19       39.66       39.71      3.16 o 
  -1   4  19       38.11       34.26      3.87 o 
   0   4  19        5.77        5.54      2.30 o 
   1   4  19       39.09       31.48      3.55 o 
   2   4  19       61.78       48.15      4.19 o 
   3   4  19        7.62        6.96      2.01 o 
  -3   5  19        7.71        6.72      2.70 o 
  -2   5  19       19.52       16.83      2.11 o 
  -1   5  19      243.64      269.82     11.90 o 
   0   5  19       33.33       30.66      3.53 o 
   1   5  19        7.41        5.90      3.01 o 
   2   5  19       43.22       44.85      4.16 o 
   3   5  19       30.15       30.55      3.34 o 
  -2   6  19        6.06        4.83      5.47 o 
  -1   6  19        2.37        2.82      1.83 o 
   0   6  19       31.29       30.10      3.07 o 
   1   6  19        5.75        4.04      4.26 o 
  -4   0  20       81.79       90.69     13.54 o 
  -3   0  20      253.85      246.24     11.00 o 
  -2   0  20      561.22      535.90     15.77 o 
  -1   0  20      806.51      840.13     29.27 o 
   0   0  20        0.97        1.62      0.78 o 
   1   0  20      117.11      124.05      5.96 o 
   2   0  20        0.85        1.54      0.94 o 
   3   0  20       42.40       43.29      3.33 o 
   4   0  20       88.61       83.92      7.31 o 
  -4   1  20        0.08        0.75      1.60 o 
  -3   1  20       61.30       61.71      3.60 o 
  -2   1  20      190.42      182.90      9.19 o 
  -1   1  20        3.10        3.02      1.10 o 
   0   1  20      113.58      117.10      3.47 o 
   1   1  20       52.01       52.85      2.73 o 
   2   1  20        1.63        1.40      0.78 o 
   3   1  20       53.43       56.68      2.86 o 
   4   1  20        1.71        1.70      1.01 o 
  -4   2  20        3.77        1.03      1.01 o 
  -3   2  20        7.73        7.07      3.60 o 
  -2   2  20      106.74      106.04      5.18 o 
  -1   2  20        6.85        6.24      2.40 o 
   0   2  20      253.31      250.82     10.30 o 
   1   2  20       21.49       18.63      2.26 o 
   2   2  20       26.33       25.24      1.94 o 
   3   2  20        4.43        4.10      1.16 o 
   4   2  20       55.52       52.96      3.54 o 
  -4   3  20        9.29        5.91      4.20 o 
  -3   3  20       12.06        6.23      5.45 o 
  -2   3  20        8.27        5.42      3.40 o 
  -1   3  20       19.03       17.99      2.68 o 
   0   3  20       53.80       54.52      3.94 o 
   1   3  20       14.54       13.85      2.00 o 
   2   3  20       17.08       13.32      1.69 o 
   3   3  20        0.20        0.31      0.67 o 
  -3   4  20       35.14       46.54      4.21 o 
  -2   4  20        5.18        4.70      2.70 o 
  -1   4  20       36.45       34.99      3.52 o 
   0   4  20      108.72      108.08      8.58 o 
   1   4  20       31.37       35.56      3.39 o 
   2   4  20       34.48       30.49      2.35 o 
   3   4  20       30.04       28.37      2.93 o 
  -2   5  20        0.31        1.21      1.23 o 
  -1   5  20        2.31        2.72      1.90 o 
   0   5  20        5.32        2.81      2.01 o 
   1   5  20        1.72        1.79      1.55 o 
   2   5  20       81.75       84.44      7.01 o 
  -1   6  20       81.02       95.22      7.98 o 
   0   6  20      150.24      170.74      8.61 o 
   1   6  20        0.19        0.46      1.24 o 
  -4   1  21        6.22       10.09      2.43 o 
  -3   1  21        0.55        0.38      0.75 o 
  -2   1  21        1.93        1.13      0.75 o 
  -1   1  21       59.44       57.60      4.10 o 
   0   1  21      237.21      252.45      8.30 o 
   1   1  21       37.39       37.16      2.54 o 
   2   1  21       78.74       78.50      4.46 o 
   3   1  21        0.00        0.50      0.66 o 
   4   1  21        0.47        0.61      0.92 o 
  -4   2  21        4.35        4.83      2.23 o 
  -3   2  21        0.29        1.23      0.96 o 
  -2   2  21       19.09       21.10      2.57 o 
  -1   2  21        6.75        4.41      1.94 o 
   0   2  21        6.64        5.48      2.16 o 
   1   2  21        0.04        1.01      0.65 o 
   2   2  21        2.89        2.04      1.14 o 
   3   2  21        4.90        5.10      1.89 o 
  -3   3  21        0.12        0.78      1.11 o 
  -2   3  21       12.45        8.31      5.27 o 
  -1   3  21       33.08       36.06      4.38 o 
   0   3  21        2.36        2.16      1.40 o 
   1   3  21       14.16       12.46      2.89 o 
   2   3  21        7.17        4.86      2.46 o 
   3   3  21        0.00        0.42      0.57 o 
  -3   4  21       33.26       32.31      3.45 o 
  -2   4  21        0.01        1.65      1.65 o 
  -1   4  21       12.12        8.82      5.15 o 
   0   4  21       56.54       55.62      3.92 o 
   1   4  21       15.03        8.60      5.23 o 
   2   4  21       18.54       17.61      2.43 o 
  -2   5  21        4.38        3.19      2.50 o 
  -1   5  21      241.04      272.34      9.08 o 
   0   5  21      262.30      297.18      7.21 o 
   1   5  21        3.96        3.38      1.67 o 
   2   5  21        8.32        6.16      6.03 o 
  -4   0  22       63.63       79.85     12.40 o 
  -3   0  22       14.18       14.87      3.74 o 
  -2   0  22        0.44        1.82      1.44 o 
  -1   0  22      132.30      126.64      7.65 o 
   0   0  22        0.57        0.83      1.29 o 
   1   0  22       94.44       98.15      5.17 o 
   2   0  22      174.07      179.68      9.21 o 
   3   0  22        0.30        0.48      1.07 o 
  -3   1  22       47.92       55.26      3.75 o 
  -2   1  22        6.39        4.86      2.10 o 
  -1   1  22       28.68       27.10      2.61 o 
   0   1  22       11.60        9.86      1.54 o 
   1   1  22      374.68      378.76     12.95 o 
   2   1  22        8.91        7.69      1.95 o 
   3   1  22       10.58        8.25      1.97 o 
  -3   2  22        1.19        1.46      1.24 o 
  -2   2  22        1.40        1.50      1.12 o 
  -1   2  22       91.48       95.27      7.47 o 
   0   2  22       90.85      101.03      7.76 o 
   1   2  22       80.64       85.29      6.17 o 
   2   2  22       32.86       31.48      2.04 o 
   3   2  22       27.24       22.50      2.04 o 
  -3   3  22       14.86       18.93      3.13 o 
  -2   3  22        5.66        6.18      4.35 o 
  -1   3  22        7.58        6.48      4.17 o 
   0   3  22        7.44        7.80      4.07 o 
   1   3  22       41.08       42.12      3.62 o 
   2   3  22        8.40        6.79      2.39 o 
   3   3  22        0.44        0.57      0.66 o 
  -2   4  22       30.76       31.91      3.56 o 
  -1   4  22       37.74       37.80      3.42 o 
   0   4  22        0.04        0.50      0.83 o 
   1   4  22       41.63       45.72      4.17 o 
   2   4  22       87.81       85.15      7.32 o 
  -1   5  22       51.33       55.33      5.48 o 
   0   5  22       46.88       42.92      4.47 o 
   1   5  22       16.53       19.44      3.25 o 
  -3   1  23        3.71        2.53      1.36 o 
  -2   1  23       87.37       89.87      4.92 o 
  -1   1  23        0.95        0.87      1.02 o 
   0   1  23        5.07        4.26      1.63 o 
   1   1  23      186.78      197.58      8.75 o 
   2   1  23        0.05        0.18      0.68 o 
   3   1  23        0.06        0.44      0.62 o 
  -3   2  23       36.95       39.58      3.79 o 
  -2   2  23       85.54       92.88      5.53 o 
  -1   2  23        6.97        5.94      1.62 o 
   0   2  23        6.19        4.87      2.64 o 
   1   2  23        0.05        0.37      0.80 o 
   2   2  23        6.95        4.84      1.51 o 
   3   2  23        8.99        6.82      1.99 o 
  -2   3  23        1.24        0.93      0.91 o 
  -1   3  23       20.28       21.79      2.85 o 
   0   3  23        0.38        1.14      0.93 o 
   1   3  23       41.35       42.75      3.81 o 
   2   3  23       16.96       17.35      2.35 o 
  -2   4  23       35.64       34.83      3.59 o 
  -1   4  23       54.83       58.08      5.59 o 
   0   4  23       94.07       98.11      7.94 o 
   1   4  23       13.41        9.03      6.38 o 
   2   4  23        0.34        0.25      0.89 o 
  -3   0  24       10.95       10.55      3.75 o 
  -2   0  24       29.26       32.34      5.21 o 
  -1   0  24       12.98       10.58      3.05 o 
   0   0  24      108.56      114.80      9.93 o 
   1   0  24      775.94      877.97     18.91 o 
   2   0  24       82.42       83.94      6.70 o 
   3   0  24        3.14        2.00      1.41 o 
  -3   1  24       10.13        6.45      3.88 o 
  -2   1  24       78.94       78.89      4.86 o 
  -1   1  24      185.27      190.74      8.14 o 
   0   1  24       16.94       17.23      2.47 o 
   1   1  24       48.82       50.33      3.39 o 
   2   1  24       81.90       70.45      4.53 o 
  -2   2  24       27.27       31.84      3.86 o 
  -1   2  24       41.93       38.43      3.15 o 
   0   2  24        6.99        5.77      2.36 o 
   1   2  24        0.58        0.72      0.82 o 
   2   2  24       28.14       30.19      2.73 o 
  -2   3  24        3.97        3.01      2.25 o 
  -1   3  24       40.73       38.57      3.84 o 
   0   3  24       71.63       75.61      6.76 o 
   1   3  24       22.78       20.43      2.86 o 
   2   3  24       15.33       10.54      3.61 o 
  -1   4  24       15.37       16.84      3.03 o 
   0   4  24       32.64       38.06      5.25 o 
   1   4  24        1.99        0.41      1.29 o 
  -2   1  25        0.17        0.97      1.01 o 
  -1   1  25        0.19        0.73      1.11 o 
   0   1  25      106.38      114.15      6.46 o 
   1   1  25        7.20        5.25      2.63 o 
   2   1  25       32.34       33.32      3.75 o 
  -2   2  25        7.39        6.11      4.05 o 
  -1   2  25        1.81        2.15      1.21 o 
   0   2  25       48.35       53.41      5.20 o 
   1   2  25       35.68       41.78      4.10 o 
   2   2  25        0.60        0.67      0.71 o 
  -1   3  25        0.17        0.12      1.11 o 
   0   3  25        0.52        0.59      1.18 o 
   1   3  25        7.85        5.16      3.79 o 
  -2   0  26       40.23       42.49      5.17 o 
  -1   0  26        5.96        4.48      4.52 o 
   0   0  26        5.24        3.77      2.27 o 
   1   0  26       35.53       33.70      4.37 o 
  -2   1  26        0.01        0.59      0.83 o 
  -1   1  26        2.33        1.76      1.21 o 
   0   1  26      112.95      116.76      7.57 o 
   1   1  26        3.53        2.11      1.10 o 
  -1   2  26        5.26        5.03      2.86 o 
   0   2  26        0.05        0.71      0.70 o 
   1   2  26        5.45        4.13      1.98 o 
   0   1  27       10.25        8.61      3.44 o 
                                                 
